# Supplementary material for: Intermediate PSA half-life after neoadjuvant hormone therapy predicts reduced risk of castration-resistant prostate cancer development after radical prostatectomy
Source: BMC Cancer. 2017 Nov 23;17:789. doi: 10.1186/s12885-017-3775-6 (PMC5701379; doi:10.1186/s12885-017-3775-6)
Supplement: Supplementary file 1 — Raw cohort data. Raw patient parameters used in the analysis (XLSX 68 kb) [file 12885_2017_3775_MOESM1_ESM.xlsx]

## Sheet: cohort_raw
serial number	year of operation	age (0:<75,1:>=75)	initial PSA	immediate preop PSA	NHT duration(days)	PSAT1/2	Gleason sum	pT	FollowUpDuration(days)	receivedAdjuvantRTx	isCRPC	timeToCRPC(months)	hasExpired	timeToDeath(months)
1	2002	0	17.65	4.19	52	25.07	7	3	4277	0	0	141.5	1	143.3
2	2002	0	18	7.43	42	32.9	8	7	4526	0	0	149.2	0	150.9
3	2003	0	33.2	7.68	47	22.25	8	8	2852	0	1	9.26667	1	95.2
4	2003	0	41.3	1.81	69	15.29	7	5	2110	0	0	60.5	0	70.3
5	2003	0	184.3	0.95	144	18.95	7	6	4421	0	1	23.8333	0	147.4
6	2003	0	32	2.14	52	13.33	7	7	815	0	0	17.7	1	27.6
7	2003	0	55.8	0.6	76	11.62	9	8	1961	0	1	7.23333	0	65.4
8	2003	0	7.74	10.9	331	-670.15	9	7	188	0	0	6	1	38.1
9	2004	0	46.4	3.14	91	23.42	7	8	4019	0	0	133.233	0	134
10	2004	0	72.4	3.99	152	36.35	8	3	3934	1	1	5.76667	0	131.1
11	2004	0	42.6	2.31	65	15.46	7	7	425	0	0	13.8667	0	14.2
12	2004	0	37.8	2.04	72	17.1	9	7	4230	0	0	121.833	0	141
13	2004	0	54.27	1.52	960	186.12	7	8	2200	0	0	71.7333	1	107.7
14	2005	0	64.4	0.8	119	18.8	8	5	2993	0	0	97.1667	0	99.8
15	2005	0	9.79	1.13	169	54.25	7	5	3058	1	1	36.2	0	101.9
16	2005	0	100	2.32	377	69.43	6	8	3298	1	1	4.66667	0	109.9
17	2005	1	6.12	0.78	107	36	8	7	2421	0	1	8.86667	1	81.1
18	2005	0	13	2.17	58	22.46	8	7	1572	0	0	48	0	52.4
19	2005	0	8.37	0.01	145	14.93	7	5	3819	0	1	17.1	0	127.3
20	2005	0	22.8	0.01	77	6.9	7	7	1552	0	1	3.56667	1	54.8
21	2005	0	12.54	0.92	39	10.35	7	7	398	0	0	1.8	0	13.3
22	2006	0	31	0.21	317	43.99	7	3	3371	1	1	2.73333	0	112.4
23	2006	0	35	5.8	46	17.74	9	6	878	0	0	28.7	0	29.3
24	2006	0	17.39	15.03	51	242.38	7	6	3277	0	0	74	0	109.2
25	2006	0	15.96	3.89	28	13.75	7	7	3660	0	1	12.3667	0	122
26	2006	0	22.22	3.41	63	23.3	9	7	2057	1	1	18.7333	1	71.5
27	2006	0	4.25	1.21	34	18.76	7	3	3536	0	1	8.63333	0	117.9
28	2006	0	16	0.52	146	29.53	9	7	594	0	1	3.56667	1	19.9
29	2006	0	34.2	1.17	51	10.47	7	4	1131	1	1	0.933333	0	37.7
30	2006	0	24.08	0.08	267	32.43	0	9	3128	0	0	90.7667	0	104.3
31	2006	1	23.86	3.65	275	101.53	9	7	1933	0	1	8.16667	1	66.1
32	2006	0	34.8	0.47	92	14.81	6	7	320	0	0	3.3	0	10.7
33	2006	0	29.9	0.82	89	17.15	9	7	1342	0	1	10.1667	0	44.7
34	2007	0	64.4	0.02	635	54.49	8	3	2171	0	0	36.8667	0	72.4
35	2007	0	12.32	4.53	27	18.71	7	6	2794	1	1	11.1	0	93.1
36	2007	0	28.99	2.82	40	11.9	9	6	2800	0	0	39.3667	0	93.3
37	2007	0	67.8	1.81	138	26.4	9	7	3019	0	0	98.5667	0	100.6
38	2007	1	25.38	0.13	150	19.71	6	3	1310	0	0	40.4333	1	46.3
39	2007	0	33.97	2.73	54	14.85	7	7	378	0	1	3.46667	0	12.6
40	2007	0	25.16	6.23	34	16.88	8	5	303	0	0	8.36667	0	10.1
41	2007	0	12.37	7.05	50	61.64	7	6	1413	0	0	44.8	1	60.5
42	2007	0	8.19	6.17	27	66.08	9	6	3213	0	0	50.5333	0	107.1
43	2007	0	13.49	13.6	28	-2389.83	9	7	2925	1	1	60.6	1	98.4
44	2007	0	196	1.1	966	129.19	8	5	3212	0	1	11.9333	0	107.1
45	2007	0	39.4	70.75	771	-912.93	9	8	239	0	1	0.266667	1	8.1
46	2007	1	19.18	12.1	27	40.63	9	6	2547	0	0	68.3667	0	84.9
47	2007	0	73.27	3.83	314	73.75	9	5	2941	0	1	13.5333	0	98
48	2007	0	33.12	0.03	538	53.22	0	9	2374	0	0	70.2333	1	80.1
49	2007	0	33.93	0.92	105	20.17	9	7	1252	0	1	5.33333	1	41.9
50	2007	0	51.02	0.16	78	9.38	9	3	2729	0	0	86.1	0	91
51	2007	0	23.66	5.52	32	15.24	7	7	2709	0	0	89.8	0	90.3
52	2007	0	10.9	6.45	2587	3417.63	8	6	2711	0	0	85.6	0	90.4
53	2008	0	121	1.69	244	39.6	7	6	2939	0	0	97.5333	0	98
54	2008	1	44.55	5.38	156	51.15	8	5	2540	0	0	71.1667	0	84.7
55	2008	0	15.2	19.9	20	-51.45	9	7	3002	0	1	11.9	0	100.1
56	2008	0	42.6	2.53	35	8.59	10	6	2847	0	1	12.7667	0	94.9
57	2008	0	74.53	7.36	56	16.77	9	6	2545	0	0	82.7	0	84.8
58	2008	0	59.77	1.53	279	52.76	9	7	2309	0	1	31.5	0	77
59	2008	0	86.2	2.19	167	31.52	10	7	1872	0	0	60.7333	1	61.7
60	2008	0	81.15	0.9	139	21.4	9	6	751	0	1	2.46667	1	25.2
61	2008	0	23.46	2.32	48	14.38	9	7	2260	0	1	9.4	0	75.3
62	2008	0	22.04	27.71	46	-139.28	9	7	1856	0	1	0.6	0	61.9
63	2008	0	7.5	7.66	46	-1510.49	9	5	2152	0	0	67.5	0	71.7
64	2008	0	199.5	1.41	120	16.8	9	6	1878	0	0	59.7	0	62.6
65	2008	0	8.22	2.37	43	23.97	7	5	1978	0	0	54.7667	0	65.9
66	2008	0	5.27	0.78	36	13.06	9	6	2344	0	0	66.4333	0	78.1
67	2008	0	11.05	1.76	150	56.6	7	6	2779	0	0	60.6	0	92.6
68	2008	0	8.27	10.6	31	-86.57	9	6	1049	0	0	13	0	35
69	2008	0	58.6	0.47	109	15.66	9	8	2757	0	1	8.86667	0	91.9
70	2008	0	31.46	4.54	36	12.89	9	6	1198	0	1	7.16667	1	41.5
71	2008	0	99.6	4.49	147	32.88	9	6	2680	0	1	9.56667	0	89.3
72	2008	0	17	5.48	50	30.61	7	6	2590	0	0	48.0333	0	86.3
73	2008	0	21.4	5.07	36	17.33	7	6	2701	0	0	68.8333	0	90
74	2008	0	11.3	4.28	70	49.98	9	6	258	0	0	7.7	0	8.6
75	2008	1	16.46	0.36	78	14.14	9	6	1477	0	1	15.7	1	52.7
76	2008	0	30.17	44.37	38	-68.29	9	7	1149	0	1	18.3667	1	39.6
77	2008	0	5.56	3.39	27	37.83	6	5	1166	0	1	6	0	38.9
78	2008	0	42.8	14.19	31	19.46	8	6	2041	0	1	3.5	0	68
79	2008	1	72.1	0.35	116	15.09	7	7	2261	0	0	69.0333	0	75.4
80	2009	0	24	1.76	40	10.61	9	6	2635	0	1	15.0333	0	87.8
81	2009	0	10.25	15.02	26	-47.17	7	6	2631	0	1	14.1667	0	87.7
82	2009	0	22.3	1.84	35	9.72	8	6	2372	0	1	19.1333	0	79.1
83	2009	0	17.96	5.48	55	32.12	9	5	2622	0	1	33.3	0	87.4
84	2009	0	29.7	14.04	36	33.31	7	6	2645	0	0	19.4667	0	88.2
85	2009	0	12.78	11.43	43	266.98	8	6	2580	0	0	63.7	0	86
86	2009	0	4.92	2.14	50	41.63	7	5	2414	0	0	28.2333	0	80.5
87	2009	0	168.5	0.42	86	9.94	10	6	797	0	0	19.1333	0	26.6
88	2009	0	23.41	5.43	36	17.08	7	6	2567	0	0	67.4667	0	85.6
89	2009	0	13.11	10.24	51	143.08	7	6	2571	0	1	13.8333	0	85.7
90	2009	0	12.21	4.44	29	19.87	9	7	445	0	0	8.86667	0	14.8
91	2009	1	55.29	1.55	66	12.8	9	5	1211	1	1	0.4	0	40.4
92	2009	0	22.63	6.57	41	22.98	7	3	2101	0	0	35.7667	0	70
93	2009	1	9.85	3.62	29	20.08	7	6	2535	0	0	21.1667	0	84.5
94	2009	0	4.58	4.35	24	322.88	6	6	2486	0	1	11.3667	0	82.9
95	2009	0	7.13	2.85	20	15.12	7	6	669	0	0	11.7667	0	22.3
96	2009	0	7.48	7.84	15	-221.19	6	6	2329	1	1	0.7	0	77.6
97	2009	0	15.03	0.3	123	21.78	9	6	1896	0	1	7	0	63.2
98	2009	0	88.13	3.1	60	12.42	9	7	2492	0	0	82.5	0	83.1
99	2009	0	5.07	1.97	30	22	8	6	1518	0	0	27.1333	0	50.6
100	2009	0	9.74	3.54	35	23.97	9	6	2519	0	0	55.6	0	84
101	2009	0	399.5	4.96	1217	192.21	7	5	2519	0	0	71	0	84
102	2009	0	83.5	2.55	38	7.55	9	6	2206	0	1	14.6	0	73.5
103	2009	0	14.01	1.53	64	20.03	7	6	2480	0	1	17.2	0	82.7
104	2009	1	84.25	2.84	127	25.97	9	6	2498	0	1	8.93333	0	83.3
105	2009	0	40.9	0.3	846	119.31	0	9	2190	0	1	1.03333	1	74
106	2009	0	89.98	0.15	103	11.16	9	6	1311	0	1	8.86667	1	45.4
107	2009	0	36.43	0.17	99	12.79	10	7	598	0	1	2.7	1	40.6
108	2009	0	9.48	19.19	22	-21.62	0	9	953	0	0	22.5333	1	36.7
109	2009	0	22.69	0.68	119	23.52	7	5	2320	0	1	8.66667	0	77.3
110	2009	0	11.45	1.45	20	6.71	8	6	2311	0	1	14	0	77
111	2009	0	10.56	5.16	430	416.2	6	6	2304	0	1	16.5667	0	76.8
112	2009	0	104.1	2.05	174	30.71	9	7	2332	0	0	75.6667	0	77.7
113	2009	0	67.7	6.79	76	22.91	9	7	2302	0	1	56.3	0	76.7
114	2009	0	13.6	5.79	48	38.96	7	6	2232	0	0	62.4667	0	74.4
115	2010	0	759.1	0.43	291	26.98	8	6	2197	0	0	64.7333	0	73.2
116	2010	0	8.95	3.93	33	27.79	7	6	1613	0	0	24.0333	0	53.8
117	2010	0	83.6	0.71	46	6.69	9	8	1035	0	1	8.8	1	50.8
118	2010	0	22.84	4.13	34	13.78	9	7	1863	1	1	9.2	0	62.1
119	2010	0	5.3	4.5	34	144.03	7	6	2062	0	0	31.6667	0	68.7
120	2010	1	11.19	0.45	123	26.53	9	3	2253	0	0	62.3	0	75.1
121	2010	0	48.12	16.11	53	33.57	7	6	2225	0	1	5.66667	0	74.2
122	2010	0	8.59	8.95	66	-1114.31	7	8	2239	1	1	13.4667	0	74.6
123	2010	0	8.8	0.51	37	9.01	9	7	1583	0	0	50.7667	1	53.5
124	2010	0	7.69	5.61	38	83.52	9	7	982	0	1	0.0333333	1	35.6
125	2010	1	40.32	0.06	160	17.04	0	9	2143	0	0	43.9333	0	71.4
126	2010	0	12.85	4.78	227	159.11	7	6	1777	0	0	27.4667	0	59.2
127	2010	0	63.2	37.55	12	15.98	9	7	2032	0	0	66.0333	0	67.7
128	2010	0	27.1	22.17	43	148.44	7	5	2027	0	1	10.6667	0	67.6
129	2010	0	23.16	20.16	12	59.96	7	7	813	0	0	1.46667	0	27.1
130	2010	0	26.48	28.27	42	-445.06	9	6	2101	0	1	21.9333	0	70
131	2010	0	64.59	22.22	16	10.39	7	7	1099	0	0	34.8667	0	36.6
132	2010	0	15.67	2.26	16	5.73	7	6	734	0	0	22.4	0	24.5
133	2010	0	49.11	19.77	20	15.24	7	6	2038	0	0	67.1333	0	67.9
134	2010	0	6.63	2.04	78	45.87	8	5	1588	0	1	0.0333333	0	52.9
135	2010	0	7.93	3.35	14	11.26	8	5	2048	0	1	20.6333	0	68.3
136	2010	0	19.74	2.54	84	28.4	7	5	2062	0	0	11.1333	0	68.7
137	2010	0	31.28	10.05	47	28.69	9	7	2036	0	1	37.5333	0	67.9
138	2010	0	7.74	6.39	175	632.87	8	6	2010	0	0	56	0	67
139	2010	0	5.4	5.01	18	166.44	8	8	629	0	0	18.2	1	24.2
140	2010	0	14.27	10.35	22	47.48	7	6	1924	0	0	63.4	0	64.1
141	2010	0	17.58	6.97	14	10.49	8	6	1933	0	0	63.6333	0	64.4
142	2010	0	14	8.85	57	86.15	8	7	1971	0	1	24.1	0	65.7
143	2010	0	11.98	5.54	32	28.76	7	6	1695	0	1	9.8	0	56.5
144	2010	0	21.5	18.67	9	44.2	8	6	1973	0	1	5.2	0	65.8
145	2010	0	22.76	5.13	22	10.24	9	8	1966	0	0	64.7	0	65.5
146	2010	0	7.58	21.13	11	-7.44	7	5	1970	0	0	64.0667	0	65.7
147	2010	0	8.6	5.7	57	96.06	7	7	1861	0	0	48	1	69
148	2010	1	44.92	74.93	901	-1220.56	8	6	882	0	1	0.733333	1	38.1
149	2010	0	4.69	3.55	24	59.74	7	6	1945	0	1	13.0667	0	64.8
150	2011	0	49.2	12.93	20	10.37	8	7	1910	0	0	62.0667	0	63.7
151	2011	0	14.05	4.7	17	10.76	7	6	1882	0	1	8.93333	0	62.7
152	2011	0	69.3	5.11	170	45.2	8	7	310	0	0	9.5	1	11.3
153	2011	0	62.94	0.13	97	10.88	9	5	1861	1	1	9.16667	0	62
154	2011	0	30	13.32	32	27.32	7	5	1268	0	0	28.2333	0	42.3
155	2011	1	48.9	24.28	43	42.57	9	6	1914	0	0	57.7667	0	63.8
156	2011	0	6.36	3.77	25	33.14	8	7	1903	0	0	56	0	63.4
157	2011	0	28.28	12.29	39	32.44	8	7	1893	0	1	34.0667	0	63.1
158	2011	0	9.18	9.4	8	-234.15	9	6	1865	0	1	16.1	0	62.2
159	2011	0	12.39	8.15	31	51.3	9	6	92	0	0	2.33333	0	3.1
160	2011	0	11.07	0.72	50	12.68	9	7	1840	1	1	31.2	0	61.3
161	2011	0	50.75	43.53	22	99.37	9	6	1810	0	1	17.9667	0	60.3
162	2011	0	10.24	6.62	29	46.08	7	6	1289	0	0	19.1333	0	43
163	2011	0	25.35	12.64	15	14.94	8	7	1810	0	1	37.6333	0	60.3
164	2011	1	24.76	11.77	35	32.62	8	7	1203	0	0	34.7	1	44.4
165	2011	0	15.88	11.83	34	80.05	7	6	1772	0	0	29.8	0	59.1
166	2011	0	973.5	1.3	458	47.97	9	7	1838	0	0	59.2	0	61.3
167	2011	0	11.66	3.23	63	34.02	6	3	1737	0	0	46.6667	0	57.9
168	2011	0	54.6	11.35	2849	1257.17	9	6	457	0	1	10.3	0	15.2
169	2011	0	21.9	15.72	31	64.81	7	3	1624	0	1	9.7	0	54.1
170	2011	0	60	1.62	31	5.95	9	6	290	0	0	3.26667	0	9.7
171	2011	0	7.2	0.96	39	13.42	7	7	1752	0	1	13.2333	0	58.4
172	2011	0	66.16	14.84	38	17.62	8	8	1782	1	1	15.8667	0	59.4
173	2011	0	26.99	0.16	260	35.14	9	5	1742	0	0	51.6333	0	58.1
174	2011	0	47.34	1.2	41	7.73	7	7	1548	0	0	47.2667	0	51.6
175	2011	0	9.01	2.79	33	19.51	7	5	1786	0	0	41.9333	0	59.5
176	2011	0	10.07	9.9	34	1384.18	7	5	1763	0	1	9.23333	0	58.8
177	2011	0	26.27	16.05	17	23.92	9	7	1777	0	1	6	0	59.2
178	2011	1	30	7.4	49	24.27	9	6	1751	0	1	8.1	0	58.4
179	2011	0	4.9	2.98	36	50.18	7	6	1627	0	0	38.5667	0	54.2
180	2011	0	33.8	4.05	54	17.64	7	6	1696	0	1	9.1	0	56.5
181	2011	0	15.69	0.6	39	8.28	9	6	1646	0	0	47.2	0	54.9
182	2011	0	35.05	10.52	41	23.61	7	7	391	0	0	5.7	0	13
183	2011	0	29.54	11.04	30	21.13	7	6	664	0	0	20.1333	0	22.1
184	2011	0	156.8	2.44	179	29.8	10	7	617	0	1	4.03333	1	20.9
185	2011	0	10.4	2.02	63	26.65	9	8	1646	1	1	11.3667	0	54.9
186	2011	0	18.31	7.6	27	21.28	7	7	1618	0	0	42.6	0	53.9
187	2011	0	285.5	4.54	77	12.89	9	6	1049	0	1	17.5	0	35
188	2011	0	50	0.54	70	10.72	9	6	1567	0	1	27.8	0	52.2
189	2011	0	8	1.99	29	14.45	7	6	1635	0	0	50.8667	0	54.5
190	2011	0	47	6.1	41	13.92	9	6	575	0	0	6.7	0	19.2
191	2011	0	5.63	2.94	36	38.41	9	7	1574	0	1	38.7333	0	52.5
192	2011	1	15.81	4.53	36	19.96	8	6	1401	0	1	20	0	46.7
193	2011	0	14.62	17.59	46	-172.41	7	6	1597	0	1	6.06667	0	53.2
194	2011	0	10.22	5.28	22	23.09	8	5	1600	0	1	11.7	0	53.3
195	2011	0	27.9	13.66	123	119.38	9	6	1501	0	0	49.2333	0	50
196	2011	0	4.81	2.26	35	32.12	7	6	1584	0	0	31.9667	0	52.8
197	2011	0	160	0.01	460	32.94	9	3	1598	0	1	12.6667	0	53.3
198	2011	0	357	1.07	232	27.68	9	7	388	0	0	7.7	1	16.8
199	2011	0	16	0.41	28	5.3	9	6	1565	0	0	12.3	0	52.2
200	2011	0	9.91	1.37	63	22.07	9	4	1548	0	1	15.8667	0	51.6
201	2011	0	9.96	10.11	35	-1622.97	7	7	1164	0	1	11.2667	0	38.8
202	2012	0	5.2	9.63	33	-37.12	6	5	1470	0	0	14.6667	0	49
203	2012	0	15.23	7.68	19	19.24	6	6	1543	0	1	10.6667	0	51.4
204	2012	0	11	8.09	37	83.47	9	6	1518	0	0	43.4667	0	50.6
205	2012	0	100	0.39	99	12.37	9	6	1556	0	1	17.7333	0	51.9
206	2012	0	25.3	10.25	36	27.62	7	6	524	0	0	13.7	0	17.5
207	2012	0	69	0.38	89	11.86	9	6	1547	0	1	10.2	1	53.5
208	2012	1	20.39	1.94	80	23.57	9	6	783	0	0	10.2	0	26.1
209	2012	0	18.19	8.26	62	54.44	8	6	923	0	1	7.23333	0	30.8
210	2012	0	58.83	4.07	76	19.72	8	6	575	0	0	13.3667	0	19.2
211	2012	0	46	0.73	77	12.88	9	6	1538	0	0	41.2667	0	51.3
212	2012	0	36.01	7.18	80	34.39	8	6	1537	0	0	46.9	0	51.2
213	2012	1	22.9	13.68	70	94.18	8	6	625	0	0	2.43333	0	20.8
214	2012	0	15.9	0.87	88	20.99	9	7	1389	1	1	8.7	0	46.3
215	2012	1	237	0.92	251	31.34	9	7	1482	1	1	22.6667	0	49.4
216	2012	1	33.54	2.44	1753	463.64	9	6	1442	0	1	6.06667	0	48.1
217	2012	1	5.32	0.66	90	29.89	9	7	1530	0	0	46.8333	0	51
218	2012	0	16.9	0.1	223	30.13	8	3	1518	0	0	34.7667	0	50.6
219	2012	0	7	4.72	82	144.22	8	6	1463	0	0	16.8	0	48.8
220	2012	0	26.84	8.21	155	90.7	7	6	1526	0	0	46.7	0	50.9
221	2012	0	100	16.17	70	26.63	9	5	1499	0	0	45.5	0	50
222	2012	0	64.91	37.85	33	42.41	7	6	1471	0	0	41	0	49
223	2012	0	16.8	7.92	23	21.2	6	6	1401	1	1	12.4333	0	46.7
224	2012	0	18.97	0.83	54	11.96	9	6	1504	0	0	31.9667	0	50.1
225	2012	0	295.1	2.63	105	15.42	9	6	1486	0	1	17.7333	0	49.5
226	2012	0	47.44	8.44	35	14.05	8	6	1445	0	0	47.8333	0	48.2
227	2012	0	37.73	13.21	42	27.74	7	7	1103	0	0	35.8333	0	36.8
228	2012	0	11.2	0.25	125	22.79	9	7	1466	0	1	42.4667	0	48.9
229	2012	0	13.27	5.78	53	44.2	7	5	1450	0	1	12.6	0	48.3
230	2012	0	16.65	0.18	188	28.78	9	5	1439	0	0	39.3	0	48
231	2012	0	11.66	4.06	35	23	7	7	1477	0	1	35.7	0	49.2
232	2012	1	6	2.92	39	37.54	6	3	1451	0	0	32.3	0	48.4
233	2012	0	7.74	19.63	17	-12.66	9	7	842	0	1	6.3	1	29.6
234	2012	0	6.87	0.73	41	12.68	9	3	1492	0	1	16.5	0	49.7
235	2012	0	142	0.01	84	6.09	0	3	1497	0	1	5.83333	0	49.9
236	2012	0	14	6.46	37	33.16	7	6	889	0	0	24.4667	0	29.6
237	2012	0	13.2	7.61	18	22.65	7	6	1380	1	1	7.06667	0	46
238	2012	0	4.5	1.79	31	23.31	8	5	1489	0	0	30.7	0	49.6
239	2012	0	39	31.21	34	105.77	7	6	1403	0	0	18.6667	0	46.8
240	2012	0	16.83	14.05	28	107.5	7	5	749	0	0	6	0	25
241	2012	0	70	0.29	83	10.49	9	5	1427	0	1	11.1667	0	47.6
242	2012	0	23	8.73	25	17.89	7	6	218	0	0	2.8	0	7.3
243	2012	0	59.86	0.63	50	7.61	9	6	1021	0	0	14.4667	0	34
244	2012	0	77.9	1.2	113	18.77	8	6	965	0	0	14.4667	0	32.2
245	2012	0	52	26.68	32	33.24	8	6	1376	0	0	41.6667	0	45.9
246	2012	0	66.95	0.07	104	10.5	9	6	1360	0	1	23.2	0	45.3
247	2012	0	12.33	7.61	19	27.29	7	6	1295	1	1	18.9	0	43.2
248	2012	0	55	0.01	68	5.47	9	6	1327	0	0	29.4	0	44.2
249	2012	0	5.36	4.13	43	114.33	7	3	1372	0	0	26.3	0	45.7
250	2012	1	12.47	5.32	93	75.67	7	7	1345	0	0	44.3333	0	44.8
251	2012	0	1.5	0.01	175	24.21	7	6	876	0	1	9.26667	0	29.2
252	2012	0	53.2	0.53	106	15.94	9	7	1271	0	0	31.6667	0	42.4
253	2012	0	100	0.05	145	13.22	7	6	1240	0	0	27.9	0	41.3
254	2012	0	28.8	0.59	112	19.97	9	7	595	0	1	11.4333	1	30.6
255	2012	0	7.61	0.77	75	22.69	8	7	1219	0	1	26.4333	0	40.6
256	2012	0	12.23	0.35	98	19.12	9	7	1217	0	0	22.4667	0	40.6
257	2012	0	1.58	3.56	35	-29.87	9	6	1133	0	1	12.3667	0	37.8
258	2012	0	13700	2.14	136	10.76	7	7	1183	1	1	21.1667	0	39.4
259	2012	0	92.9	2.1	643	117.61	9	7	1222	0	1	2.8	0	40.7
260	2013	0	19.43	0.48	93	17.42	7	6	1168	0	1	17.3333	0	38.9
261	2013	0	11.67	1.25	41	12.72	9	6	1150	1	1	32.9333	0	38.3
262	2013	0	14.11	5.06	34	22.98	9	7	1143	0	0	34.3333	0	38.1
263	2013	0	7.02	0.04	65	8.72	9	7	524	0	1	2.96667	1	39.6
264	2013	0	38	0.29	401	57.01	7	6	699	0	0	2.43333	0	23.3
265	2013	0	40	2.49	53	13.23	9	7	1149	0	1	17.8333	0	38.3
266	2013	0	9.2	2.52	43	23.02	7	6	1056	0	0	34.8333	0	35.2
267	2013	0	173.8	0.62	95	11.68	9	7	1168	0	1	14.0667	0	38.9
268	2013	0	162.3	0.75	426	54.91	9	7	704	1	1	1.33333	0	23.5
269	2013	0	73.05	0.84	98	15.21	7	6	519	0	0	10.7333	1	38.5
270	2013	0	31.81	1.73	62	14.76	9	5	1107	0	0	22.3	0	36.9
271	2013	0	44.32	10.86	67	33.02	9	7	1109	0	1	3.03333	0	37
272	2013	1	40	0.49	141	22.2	7	5	734	0	1	10.2	0	24.5
273	2013	0	15.64	15.18	434	10076.9	9	8	634	0	1	6.86667	0	21.1
274	2013	0	39.14	29.57	39	96.41	7	6	1091	0	0	36.0667	0	36.4
275	2013	0	45	4.11	41	11.88	10	8	678	0	1	8.8	0	22.6
276	2013	0	62	6.35	98	29.81	9	7	1046	0	0	34.5333	0	34.9
277	2013	0	26.98	3.89	34	12.17	8	7	1077	0	1	21.2667	0	35.9
278	2013	0	61.64	0.13	106	11.93	7	7	1029	0	0	17.7	0	34.3
279	2013	0	36	0.2	198	26.43	9	7	1016	0	0	25.2667	0	33.9
280	2013	1	5.95	3.79	39	59.94	6	3	636	0	0	2.56667	0	21.2
281	2013	0	6.9	0.13	155	27.05	7	7	974	0	0	23.1	0	32.5
282	2013	1	12.65	2.43	46	19.33	7	6	974	0	0	18.4333	0	32.5
283	2013	0	390.3	1.28	83	10.06	8	8	1003	0	1	11.9667	0	33.4
284	2013	0	28.8	2.36	39	10.81	9	6	909	0	0	25.6	0	30.3
285	2013	0	16.8	0.37	55	9.99	9	5	973	0	0	17.2	0	32.4
286	2013	0	44.1	1.1	56	10.52	6	6	972	0	0	24.7333	0	32.4
287	2013	0	8.69	5.36	27	38.73	8	6	875	0	0	28.3667	0	29.2
288	2013	0	12.98	0.33	63	11.89	9	7	958	0	0	20.2333	0	31.9
289	2013	0	27.6	2.69	48	14.29	9	6	846	0	0	11.1333	0	28.2
290	2013	1	75.6	21.7	36	19.99	7	5	848	0	0	14.9333	0	28.3
291	2013	0	16	12.15	39	98.21	8	3	806	0	1	4.2	0	26.9
292	2013	0	9.7	11.04	53	-283.9	8	7	783	0	0	25.6667	0	26.1
293	2013	0	10.24	4.71	39	34.81	9	6	882	0	1	8.53333	0	29.4
294	2013	0	9.38	0.21	49	8.94	9	7	818	0	1	5.66667	0	27.3
295	2013	0	11.23	10.36	29	249.28	9	7	767	0	0	25.2	0	25.6
296	2013	0	4.29	0.54	69	23.08	9	6	771	0	1	2.8	0	25.7
297	2013	0	68.12	6.91	77	23.32	7	6	839	0	0	27.6333	0	28
298	2014	0	78	0.01	105	8.12	8	4	793	0	0	18.9333	0	26.4
299	2014	0	30.24	0.02	104	9.85	9	7	70	0	1	5.36667	1	27.7
300	2014	0	25.3	0.37	69	11.32	7	7	351	0	1	0.0666667	0	11.7
301	2014	0	14.3	0.55	57	12.13	7	6	386	0	0	8.9	0	12.9
302	2014	0	51.4	1.73	114	23.3	9	7	819	0	1	8.63333	0	27.3
303	2014	0	20	4.18	103	45.61	10	6	370	0	1	0.4	1	13.6
304	2014	0	13.9	0.41	83	16.33	9	7	652	0	0	19.3667	0	21.7
305	2014	0	221	13.68	43	10.71	8	7	760	0	1	2.8	0	25.3
306	2014	0	955	0.05	181	12.73	0	0	722	0	0	10.9667	0	24.1
307	2014	0	87	20.43	269	128.69	8	7	671	0	1	0.4	0	22.4
308	2014	0	8.47	4.97	39	50.71	7	5	680	0	0	20.7667	0	22.7
309	2014	0	65	6.53	106	31.97	10	7	685	0	0	15.4667	0	22.8
310	2014	0	46	26.96	41	53.19	9	7	702	0	0	22.6333	0	23.4
311	2014	0	32	0.05	160	17.16	10	5	717	0	1	2.86667	0	23.9
312	2014	0	12.5	0.97	115	31.18	7	7	666	0	0	14.7	0	22.2
313	2014	0	5.43	4.62	36	154.47	9	5	627	0	0	11.8333	0	20.9
314	2014	0	4.2	1.53	31	21.28	7	6	468	0	0	13.6	0	15.6
315	2014	0	24	0.01	158	14.07	7	7	307	1	1	8.4	0	10.2
316	2014	0	43.84	9.91	942	439.1	9	7	493	0	1	2.8	0	16.4
317	2014	0	21.2	0.06	172	20.32	10	8	650	0	0	13.9667	0	21.7
